# Supplementary material for: Repeat Resection for Recurrent Glioblastoma in the WHO 2021 Era: A Longitudinal Matched Case-Control Study
Source: Brain Sci. 2025 Apr 27;15(5):463. doi: 10.3390/brainsci15050463 (PMC12109614; doi:10.3390/brainsci15050463)
Supplement: Supplementary file 1 [file brainsci-15-00463-s001.zip]

Archive with 1 entries (1 files):
- brainsci-3536764-supplementary.pdf
